# Supplementary material for: Association of TRPV1 and the SIRT3/SOD2 Signaling Pathway in Mononuclear Cells and Astrocyte-Derived Extracellular Vesicles in Patients with Schizophrenia
Source: Brain Sci. 2025 Mar 25;15(4):339. doi: 10.3390/brainsci15040339 (PMC12025208; doi:10.3390/brainsci15040339)
Supplement: Supplementary file 1 [file brainsci-15-00339-s001.zip]

Archive with 1 entries (1 files):
- brainsci-3538492-supplementary.pdf
